# Supplementary material for: Spotlight on the 2024 ESC/EACTS management of atrial fibrillation guidelines: 10 novel key aspects
Source: Europace. 2024 Dec 24;26(12):euae298. doi: 10.1093/europace/euae298 (PMC11666470; doi:10.1093/europace/euae298)
Supplement: euae298_Supplementary_Data [file euae298_supplementary_data.zip]

Archive with 29 entries (29 files):
- 2024-11-13_220440.pdf
- 20241115110608154.pdf
- Change of authorship Europace JD.docx
- Change of authorship Europace JT.pdf
- Change of authorship Europace TJ.pdf
- Change of authorship Europace.docx
- Change of authorship Europace.pdf
- Change of authorship Europace_DK.docx
- Change of authorship Europace_kb.docx
- Change of authorship Europace_ML.docx
- Change of authorship Europace_OT.docx
- Change of authorship Europace_PS.docx
- Change of authorship Europace_RS.pdf
- Change of authorship Europace_RTL.docx
- Change of authorship Europace_Signed HJGMC.docx
- Change of authorship EuropaceBM.docx
- Change of authorship EuropaceGE.docx
- Change of authorship EuropaceIVG.docx
- Change of authorship EuropaceJW.docx
- Change of authorship EuropaceMR.docx
- Change of authorship EuropacePS.pdf
- Change of authorship EuropaceSignedElectronically.pdf
- Change of authorship EuropaceVS.docx
- Change of authorship EuropaceWetSignature.pdf
- doc03667520241119102708.pdf
- EP europace signature es-signed.pdf
- Guasti Change of authorship Europace.docx
- MLettino Europace Change of authorship.pdf
- Tzeis - signed form.pdf
